# Supplementary material for: CsrA Regulates Swarming Motility and Carbohydrate and Amino Acid Metabolism in Vibrio alginolyticus
Source: Microorganisms. 2021 Nov 18;9(11):2383. doi: 10.3390/microorganisms9112383 (PMC8624728; doi:10.3390/microorganisms9112383)
Supplement: Supplementary file 1 [file microorganisms-09-02383-s001.zip]

Archive with 1 entries (1 files):
- microorganisms-1442003-supplementary.pdf
